# Supplementary material for: Motor Rhythm Dissection From the Backward Circuit in C. elegans
Source: Front Mol Neurosci. 2022 Mar 16;15:845733. doi: 10.3389/fnmol.2022.845733 (PMC8966088; doi:10.3389/fnmol.2022.845733)
Supplement: Supplementary Table 1 — The original data points and statistics of all figures. [file Table_1.xlsx]

## Sheet: Figure 1
	Fig 1. C										Fig 1. E																Fig 1. G
	Duration (s)				Rise-time 10-90% (ms)						Events # / 300 s							Charge (-pC)									Cumulative fraction
	phasic-type	tonic-type	long-lasting-type		phasic-type	tonic-type	long-lasting-type				phasic-type		tonic-type		long-lasting-type			phasic-type		tonic-type		long-lasting-type					Velocity (µm/s)	control	ablated
	2.0335	4.869	11.883		18.7025	909.23	10.241				no ablated	ablated	no ablated	ablated	no ablated	ablated		no ablated	ablated	no ablated	ablated	no ablated	ablated				-150	0.00442541	0
	7.015	4.528	18.11		11.0773	861.76	1.51572				0	0	4	1	0	0		33.0146	5.96928	44.1075	88.8603	20.4055	63.2039				-140	0.00461575	6.17742e-05
	4.827	4.773	11.091		34	595.769	1.73975				0	1	0	3	0	0		69.4399	38.1785	20.6743	32.2924	33.3789	193.839				-130	0.00490127	0.000185322
	3.839	4.369	12.131		16.053	840	3.01834				0	3	0	0	0	3		13.955	15.1037	21.4433	30.5347	55.4281	60.4384				-120	0.0050916	0.00021621
	6.3745	4.077	6.0711		25.7662	841.693	26.6571				0	0	2	1	0	1		9.97214	17.1071	77.3531	36.9682	9.34475	127.865				-110	0.00585296	0.000463306
	2.746	10.3705	17.265		9.5738	890.25	5.05265				0	0	0	3	0	0		12.6555	28.0534	17.7572	40.2946		69.8547				-100	0.00623365	0.00105016
	2.481	8.308	3.176		14.6626	899	41.6772				1	0	0	3	0	0		12.3224	15.5146	65.7001	42.34		234.328				-90	0.00661433	0.00367556
	2.726	12.995	6.9614		20.7417	1297.5	6.92971				1	0	1	1	0	0		17.8699	20.466	13.7311	62.085		52.0609				-80	0.00689984	0.00821596
	4.3094	3.063	2.001		30.8247	813.794	12.2056				1	0	2	1	2	0		15.5031	19.8053	25.7169	82.3446		62.7427				-70	0.00718534	0.0176983
	5.818	6.5215	11.117		20.5495	846.805	17.5387				0	0	3	4	1	0			44.271	28.8174	29.1849		46.782				-60	0.00789912	0.0365085
	2.417	5.269	3.434		58.9	722.96	18.5088				0	4	0	4	0	0			40.1479	89.5271	58.9893		147.372				-50	0.00889841	0.0783605
	4.889	7.782	3.801			1579.5	12.531				0	0	0	3	0	0			24.3887	21.2242	61.5918		49.3329				-40	0.0095646	0.186681
	2.526	1.932	22.076			620	13.6976				0	0	0	0	0	3			49.7322	37.5436	52.0112		50.6517				-30	0.00985011	0.460217
	4.9771	4.472	19.183			982.5	15.9327				0	5	2	1	0	5			21.4349	30.398	39.7153		304.528				-20	0.0102308	0.894582
	1.7547	5.842	7.821			930	4.8882				0	2	1	1	0	3			28.8382	5.73686	19.3239		134.474				-10	0.0107066	0.983661
	4.1365	5.182	1.771			284.2	19.0115				0	1	1	1	0	0			17.8501	59.8721	38.9008		87.0234				0	0.0112776	0.988294
	4.729	4.955	16.372			400.4					0	1	2	2	0	1			25.0063	15.7612	28.3019		34.5621				10	0.0137521	0.993205
	2.7302	5.8228	4.6597			331.4					0	4	0	1	0	1			29.8877	21.9233	23.2368		162.938				20	0.0211753	0.997004
	7.1504	5.687				1005.3					2	3	0	2	0	1			14.6054	10.1686	46.9568		48.8836				30	0.0303593	0.999012
	1.1911	8.87				918.4					0	0	0	3	0	0			29.3405	87.483	37.7073						40	0.0403045	0.999568
	1.979	8.43				1581.4					0		1		1				15.8965		80.3103						50	0.0512016	0.999815
	2.291	4.212				497.149					3		0		0				18.2688		112.105						60	0.0618606	0.999876
	6.633	2.809				512.5													28.9879		53.9666						70	0.0730907	1
	3.604	10.208				470				Average	0.380952	1.26316	0.904762	1.84211	0.190476	0.947368			38.3545		30.0493						80	0.0863669	1
		2.655								SEM	0.17561	0.388746	0.257319	0.288808	0.111677	0.337463			23.8114		75.233						90	0.10621	1
		3.337		Average	23.7138	817.98	7.58093			Student's t-test		P = 0.0391		P = 0.0199		P = 0.0327					37.5318						100	0.129479	1
		3.1345		SEM	4.20265	68.7936	2.6117			compare to 'no ablated'		*		*		*					26.4357						110	0.163074	1
		10.3366		Student's t-test		P < 0.001															18.8541						120	0.206852	1
		3.761				*** compare to 'phasic'															65.2123						130	0.259148	1
		7.6456					P = 0.0339														37.9676						140	0.326386	1
		1.6944					* compare to 'phasic'														51.6067						150	0.410707	1
		6.248																			24.2673						160	0.500309	1
		6.3055					P < 0.001														104.278						170	0.593957	1
		4.83					*** compare to 'tonic'														98.7487						180	0.688984	1
		4.694																			85.7596						190	0.775399	1
																					97.1247						200	0.853534	1
																											210	0.907971	1
Average	3.88239	5.71395	9.94023																								220	0.942042	1
SEM	0.364687	0.444599	1.53128														Average	23.0916	25.4592	36.5757	52.8883	29.6393	107.271				230	0.963312	1
Student's t-test		P = 0.0044															SEM	6.6809	2.17192	6.07288	4.42489	9.90024	17.9243				240	0.976969	1
		** compare to 'phasic'															Student's t-test		P = 0.6691		P = 0.0355		P = 0.03				250	0.987485	1
			P < 0.001														compare to 'no ablated'		ns		*		*				260	0.995004	1
			*** compare to 'phasic'																								270	0.998145	1
																											280	0.999239	1
			P = 0.0014																								290	0.999858	1
			** compare to 'tonic'																								300	1	1

## Sheet: Figure 2
	Fig 2. B												Fig 2. C												Fig 2. E
	Events # / 300 s												Charge (-pC)												Cumulative fraction
	phasic-type			tonic-type			long-lasting-type						phasic-type			tonic-type			long-lasting-type						Velocity (µm/s)	WT	nca(lf)	nca-1(gf)
	WT	nca(lf)	nca-1(gf)	WT	nca(lf)	nca-1(gf)	WT	nca(lf)	nca-1(gf)				WT	nca(lf)	nca-1(gf)	WT	nca(lf)	nca-1(gf)	WT	nca(lf)	nca-1(gf)				-150	0	0	0
	0	1	5	1	0	0	0	1	2				5.96928	8.21403	15.4938	88.8603	32.5493	163.73	63.2039	27.1013	111.66				-145	0	0	0
	1	0	0	3	0	4	0	0	0				38.1785	17.9633	32.9623	32.2924	33.6047	198.924	193.839	25.3457	80.4214				-140	3.14001e-05	0	3.97046e-05
	3	0	5	0	0	1	3	0	1				15.1037	13.2693	23.9666	30.5347	51.7265	197.199	60.4384	60.684	658.319				-135	6.28003e-05	0	7.94092e-05
	0	0	6	1	0	0	1	0	3				17.1071	4.98318	13.4659	36.9682		154.796	127.865		180.352				-130	9.42004e-05	0	0.000158818
	0	0	1	3	0	0	0	0	1				28.0534	18.5788	16.6543	40.2946		92.1681	69.8547		125.72				-125	0.000188401	0	0.000198523
	0	1	4	3	1	0	0	0	0				15.5146		63.026	42.34		299.185	234.328		262.408				-120	0.000188401	0	0.000317637
	0	0	3	1	0	7	0	0	0				20.466		24.8183	62.085		206.257	52.0609		189.715				-115	0.000219801	0	0.000595569
	0	0	4	1	1	0	0	0	2				19.8053		177.385	82.3446		251.719	62.7427		196.181				-110	0.000376802	0	0.000794092
	0	0	1	4	0	1	0	0	2				44.271		31.0641	29.1849		63.7053	46.782		96.8947				-105	0.000471002	0	0.000992615
	4	0	1	4	1	6	0	0	0				40.1479		92.2967	58.9893		198.468	147.372		84.939				-100	0.000753603	0	0.00142937
	0	0	4	3	0	0	0	0	0				24.3887		12.5961	61.5918		296.612	49.3329		157.074				-95	0.0010676	0	0.00186612
	0	0	6	0	0	0	3	0	1				49.7322		16.9182	52.0112		299.171	50.6517		53.0985				-90	0.00216661	0	0.00254109
	5	0	1	1	0	4	5	1	0				21.4349		21.5978	39.7153		15.1379	304.528		117.418				-85	0.00373662	0	0.00385135
	2	2	0	1	0	0	3	1	2				28.8382		19.368	19.3239		63.1875	134.474		46.0241				-80	0.00552642	0	0.00591599
	1	1	0	1	0	0	0	0	2				17.8501		18.0271	38.9008		82.8188	87.0234		52.5287				-75	0.00835244	0	0.0105217
	1	0		2	0		1	0					25.0063		23.4465	28.3019		178.679	34.5621		46.0664				-70	0.0127171	0	0.0198523
	4			1			1						29.8877		14.5534	23.2368		67.9785	162.938						-65	0.0179923	0	0.0353371
	3			2			1						14.6054		9.59698	46.9568		295.016	48.8836						-60	0.0256225	0	0.064242
	0			3			0						29.3405		24.9027	37.7073		207.368							-55	0.037115	0	0.111888
													15.8965		15.5251	80.3103		68.5709							-50	0.0528464	0	0.184031
Average	1.26316	0.3125	2.73333	1.84211	0.1875	1.53333	0.947368	0.1875	1.06667				18.2688		14.7279	112.105		118.21							-45	0.0796621	0	0.286072
SEM	0.388746	0.15052	0.581187	0.288808	0.100778	0.631451	0.337463	0.100778	0.266667				28.9879		12.0229	53.9666		104.574							-40	0.123717	0	0.437505
Student's t-test		P = 0.0408			P < 0.001			P = 0.0268					38.3545		18.5115	30.0493		232.132							-35	0.189782	0.00426698	0.635671
compare to WT		*	P = 0.0372		***	P = 0.6364		*	P = 0.7918				23.8114		19.712	75.233									-30	0.302163	0.0106899	0.83868
			*			ns			ns						23.5826	37.5318									-25	0.467862	0.0172476	0.951997
															17.9845	26.4357									-20	0.678839	0.0247036	0.989756
															41.4917	18.8541									-15	0.909442	0.0896964	0.998729
															19.6516	65.2123									-10	0.995416	0.480282	0.999404
															18.936	37.9676									-5	1	0.801428	0.999404
															30.2407	51.6067									0	1	0.923284	0.999603
															37.952	24.2673									5	1	0.966628	0.999682
															70.207	104.278									10	1	0.987918	0.999762
															32.6281	98.7487									15	1	0.995419	0.999801
															28.2428	85.7596									20	1	0.998787	0.999881
															16.5326	97.1247									25	1	0.999865	0.999881
															11.2259										30	1	1	1
															36.4843										35	1	1	1
															17.0307										40	1	1	1
															35.4246										45	1	1	1
															15.9655										50	1	1	1
															17.9522
												Average	25.4592	12.6017	29.3701	52.8883	39.2935	167.635	107.271	37.7104	153.676
												SEM	2.17192	2.66657	4.50569	4.48766	6.22396	18.2697	17.9243	11.498	37.1376
												Student's t-test		P = 0.0152			P = 0.3892			P = 0.1390
												compare to WT		*	P = 0.5261		ns	P < 0.001		ns	P = 0.2522
															ns			***			ns

## Sheet: Figure 3
	Fig 3. B												Fig 3. C												Fig 3. E
	Events # / 300 s												Charge (-pC)												Cumulative fraction
	phasic-type			tonic-type			long-lasting-type						phasic-type			tonic-type			long-lasting-type						Velocity (µm/s)	WT	unc-2(lf)	unc-2(gf)
	WT	unc-2(lf)	unc-2(gf)	WT	unc-2(lf)	unc-2(gf)	WT	unc-2(lf)	unc-2(gf)				WT	unc-2(lf)	unc-2(gf)	WT	unc-2(lf)	unc-2(gf)	WT	unc-2(lf)	unc-2(gf)				-150	0	0	3.97852e-05
	0	0	2	1	0	3	0	0	0				5.96928	11.1995	39.1729	88.8603	15.2821	25.29	63.2039	8.22553	57.839				-145	0	0	3.97852e-05
	1	0	0	3	0	2	0	1	1				38.1785	6.5144	18.1684	32.2924	12.5424	55.4886	193.839	84.5159	97.2656				-140	3.08976e-05	0	3.97852e-05
	3	0	3	0	1	2	3	0	2				15.1037	18.6203	14.4785	30.5347	11.8425	108.723	60.4384	55.8867	53.7379				-135	6.17951e-05	0	0.000397852
	0	1	1	1	0	3	1	0	3				17.1071		22.9123	36.9682		426.003	127.865		22.3626				-130	9.26927e-05	0	0.00179033
	0	0	1	3	0	2	0	0	2				28.0534		19.2986	40.2946		68.2237	69.8547		26.6918				-125	0.000185385	0	0.00282475
	0	0	1	3	1	2	0	0	1				15.5146		28.8071	42.34		13.087	234.328		38.2592				-120	0.000185385	0	0.00632584
	0	1	0	1	0	3	0	0	1				20.466		27.052	62.085		22.0199	52.0609		27.7713				-115	0.000216283	0	0.0133678
	0	0	3	1	0	3	0	0	0				19.8053		21.2334	82.3446		174.602	62.7427		33.5804				-110	0.000370771	0	0.0233539
	0	0	0	4	1	5	0	0	1				44.271		30.8969	29.1849		150.552	46.782		31.7842				-105	0.000463464	0	0.0382733
	4	1	0	4	0	3	0	2	0				40.1479		35.4703	58.9893		143.742	147.372		57.1962				-100	0.000741542	0	0.058524
	0	0	5	3	0	4	0	0	3				24.3887		13.712	61.5918		82.1905	49.3329		51.1145				-95	0.00105052	0	0.0854983
	0	0	2	0	0	3	3	0	1				49.7322		33.3903	52.0112		98.2161	50.6517		88.4883				-90	0.00213193	0	0.117048
	5	0	1	1	0	3	5	0	2				21.4349		57.8625	39.7153		76.8514	304.528		169.698				-85	0.00367681	0	0.154167
	2			1			3						28.8382		29.8363	19.3239		51.6818	134.474		180.516				-80	0.00543797	0	0.193634
	1			1			0						17.8501		23.643	38.9008		16.2504	87.0234		287.958				-75	0.00821875	0	0.240621
	1			2			1						25.0063		22.1704	28.3019		182.789	34.5621		70.6638				-70	0.0125135	0	0.295564
	4			1			1						29.8877		27.9673	23.2368		88.6047	162.938		200.335				-65	0.0177043	0	0.350746
	3			2			1						14.6054		28.6646	46.9568		85.3333	48.8836						-60	0.0252124	0	0.418261
	0			3			0						29.3405		57.4347	37.7073		69.9669							-55	0.0365209	0	0.486533
													15.8965			80.3103		167.981							-50	0.0520006	0	0.556157
Average	1.26316	0.230769	1.46154	1.84211	0.230769	2.92308	0.947368	0.230769	1.30769				18.2688			112.105		197.203							-45	0.0783871	0.000239315	0.626815
SEM	0.388746	0.121626	0.417799	0.288808	0.121626	0.239164	0.337463	0.166173	0.286101				28.9879			53.9666		202.206							-40	0.121736	0.00119657	0.702367
Student's t-test		P = 0.0408			P < 0.001			P = 0.1077					38.3545			30.0493		125.985							-35	0.186745	0.00478629	0.777919
compare to WT		*	P = 0.7364		***	P = 0.0116		ns	P = 0.4517				23.8114			75.233		71.3199							-30	0.297327	0.0143589	0.850169
			ns			*			ns							37.5318		37.9827							-25	0.460374	0.0347006	0.916411
																26.4357		84.5919							-20	0.667975	0.0937635	0.964074
																18.8541		128.137							-15	0.894886	0.313837	0.985001
																65.2123		140.629							-10	0.979484	0.90839	0.988502
																37.9676		45.2257							-5	0.983995	0.979132	0.989735
																51.6067		23.0177							0	0.986436	0.984971	0.99069
																24.2673		46.7927							5	0.98863	0.992198	0.991804
																104.278		53.382							10	0.991194	0.996985	0.992839
																98.7487		66.5262							15	0.993542	0.998947	0.993992
																85.7596		29.2235							20	0.995767	0.999426	0.994868
																97.1247		56.8987							25	0.997343	0.999665	0.995783
																		49.8105							30	0.998455	0.999952	0.996618
																		36.8404							35	0.999351	0.999952	0.997613
																		66.849							40	0.999815	0.999952	0.998369
																									45	0.999907	0.999952	0.999165
												Average	25.4592	12.1114	29.0617	52.8883	13.2223	93.9531	107.271	49.5427	87.9566				50	1	1	1
												SEM	2.17192	3.52428	2.78057	4.48766	1.0495	12.4398	17.9243	22.2504	18.4815
												Student's t-test		P = 0.0454			P = 0.0150			P = 0.2202
												compare to WT		*	P = 0.3059		*	P = 0.0037		ns	P = 0.4584
															ns			**			ns

## Sheet: Figure 4
	Fig 4. B												Fig 4. C												Fig 4. E
	Events # / 300 s												Charge (-pC)												Cumulative fraction
	phasic-type			tonic-type			long-lasting-type						phasic-type			tonic-type			long-lasting-type						Velocity (µm/s)	WT	egl-19(lf)	egl-19(gf)
	WT	egl-19(lf)	egl-19(gf)	WT	egl-19(lf)	egl-19(gf)	WT	egl-19(lf)	egl-19(gf)				WT	egl-19(lf)	egl-19(gf)	WT	egl-19(lf)	egl-19(gf)	WT	egl-19(lf)	egl-19(gf)				-150	0	0	0.000124383
	0	0	1	1	0	3	0	0	0				5.96928	15.1825	52.1945	88.8603	17.3627	140.001	63.2039	53.3014	187.029				-145	0	0	0.000290228
	1	1	1	3	1	2	0	0	0				38.1785	10.7422	13.367	32.2924	15.4313	131.149	193.839	66.4321	119.366				-140	3.08976e-05	0	0.000497533
	3	2	4	0	1	1	3	1	2				15.1037	11.2487	15.0579	30.5347	35.6818	76.1205	60.4384	41.8539	121.512				-135	6.17951e-05	0	0.000663377
	0	0	1	1	0	1	1	0	1				17.1071	9.77833	12.2514	36.9682	25.7303	268.675	127.865	31.0006	190.672				-130	9.26927e-05	0	0.00111945
	0	0	0	3	0	1	0	1	0				28.0534	16.3008	25.3492	40.2946	28.5032	179.455	69.8547	81.2627					-125	0.000185385	0	0.00190721
	0	0	0	3	0	2	0	0	0				15.5146	66.8454	38.9828	42.34	58.0567	197.563	234.328	89.1564					-120	0.000185385	0	0.00344127
	0	0	1	1	0	3	0	0	0				20.466	33.5803	14.315	62.085	28.1224	23.7421	52.0609	86.1221					-115	0.000216283	0	0.0059704
	0	1	0	1	1	3	0	0	1				19.8053	11.8757	28.336	82.3446	63.4629	83.5158	62.7427						-110	0.000370771	0	0.0091629
	0	0	3	4	3	0	0	0	0				44.271	23.0779	15.864	29.1849	11.8002	18.537	46.782						-105	0.000463464	0	0.0135578
	4	1	0	4	0	2	0	1	0				40.1479	48.1264	19.1533	58.9893	48.5681	54.661	147.372						-100	0.000741542	0	0.0189063
	0	0	1	3	1	1	0	1	0				24.3887	19.9912	20.1543	61.5918		112.011	49.3329						-95	0.00105052	0	0.0269497
	0	0	0	0	0	4	3	0	0				49.7322	32.2	14.5766	52.0112		60.5854	50.6517						-90	0.00213193	0	0.037854
	5	0	4	1	0	0	5	0	0				21.4349	6.35101	20.748	39.7153		62.4581	304.528						-85	0.00367681	0	0.0536092
	2	1	3	1	0	3	3	1	0				28.8382	29.2441	15.9203	19.3239		65.9041	134.474						-80	0.00543797	0	0.0742568
	1	3	3	1	0	1	0	1	0				17.8501	48.9359	17.6854	38.9008		107.319	87.0234						-75	0.00821875	0	0.10158
	1	4		2	2		1	0					25.0063		11.2606	28.3019		115.34	34.5621						-70	0.0125135	0	0.137319
	4	1		1	0		1	0					29.8877		17.9366	23.2368		28.2221	162.938						-65	0.0177043	0.000222358	0.181682
	3	1		2	0		1	0					14.6054		22.4449	46.9568		206.456	48.8836						-60	0.0252124	0.000667074	0.235623
	0	0		3	1		0	1					29.3405		24.2106	37.7073		49.7355							-55	0.0365209	0.00205681	0.306812
													15.8965		20.3796	80.3103		237.4							-50	0.0520006	0.00322419	0.385091
Average	1.26316	0.789474	1.46667	1.84211	0.526316	1.8	0.947368	0.368421	0.266667				18.2688		20.8842	112.105		140.351							-45	0.0783871	0.0058369	0.467391
SEM	0.388746	0.260217	0.38873	0.288808	0.192982	0.311677	0.337463	0.113697	0.153271				28.9879		24.993	53.9666		206.16							-40	0.121736	0.0100617	0.558066
Student's t-test		P = 0.3180			P < 0.001			P = 0.1127					38.3545			30.0493		42.8252							-35	0.186745	0.0178442	0.655666
compare to WT		ns	P = 0.7176		***	P = 0.9221		ns	P = 0.1021				23.8114			75.233		64.2672							-30	0.297327	0.0380788	0.751607
			ns			ns			ns							37.5318		31.47							-25	0.460374	0.105342	0.843111
																26.4357		36.2564							-20	0.667975	0.255712	0.915958
																18.8541		22.2608							-15	0.894886	0.512035	0.960197
																65.2123									-10	0.979484	0.853855	0.981757
																37.9676									-5	0.983995	0.965701	0.986774
																51.6067									0	0.986436	0.972983	0.988059
																24.2673									5	0.98863	0.989605	0.988971
																104.278									10	0.991194	0.995108	0.989842
																98.7487									15	0.993542	0.996331	0.991003
																85.7596									20	0.995767	0.997554	0.992703
																97.1247									25	0.997343	0.998888	0.99432
																									30	0.998455	0.999389	0.996393
																									35	0.999351	1	0.997554
												Average	25.4592	25.5654	21.1848	52.8883	33.272	102.313	107.271	64.1613	154.645				40	0.999815	1	0.998881
												SEM	2.17192	4.54733	1.98744	4.48766	5.68049	13.9573	18.1336	8.61869	19.7676				45	0.999907	1	1
												Student's t-test		P = 0.9813			P = 0.0341			P = 0.1585					50	1	1	1
												compare to WT		ns	P = 0.1560		*	P < 0.001		ns	P = 0.2464
															ns			***			ns

## Sheet: Figure 5
	Fig 5. B												Fig 5. C												Fig 5. E
	Events # / 300 s												Charge (-pC)												Cumulative fraction
	phasic-type			tonic-type			long-lasting-type						phasic-type			tonic-type			long-lasting-type						Velocity (µm/s)	WT	slo-1(lf)	slo-1(gf)
	WT	slo-1(lf)	slo-1(gf)	WT	slo-1(lf)	slo-1(gf)	WT	slo-1(lf)	slo-1(gf)				WT	slo-1(lf)	slo-1(gf)	WT	slo-1(lf)	slo-1(gf)	WT	slo-1(lf)	slo-1(gf)				-150	0	0.00183787	0
	0	0	0	1	3	0	0	0	0				5.96928	25.7302	16.5954	88.8603	82.8288	21.3964	63.2039	274.892	205.214				-145	0	0.00378884	0
	1	2	0	3	5	0	0	0	0				38.1785	23.7036	17.8662	32.2924	42.3719	79.9355	193.839	215.213	72.3508				-140	3.08976e-05	0.00658806	0
	3	7	1	0	1	1	3	0	1				15.1037	28.9623	22.5339	30.5347	40.9067	38.7017	60.4384	139.715	196.232				-135	6.17951e-05	0.0106879	0
	0	1	2	1	1	1	1	0	0				17.1071	32.7904	74.7016	36.9682	214.03	60.3284	127.865	196.766	265.217				-130	9.26927e-05	0.0161733	0
	0	0	0	3	3	0	0	2	0				28.0534	110.012	10.7348	40.2946	298.352	78.6876	69.8547		185.966				-125	0.000185385	0.0219696	0
	0	1	0	3	2	2	0	0	1				15.5146	47.7642	36.4769	42.34	161.446		234.328		178.997				-120	0.000185385	0.0295756	0
	0	2	0	1	2	0	0	0	2				20.466	32.5952	29.761	62.085	95.5418		52.0609		243.739				-115	0.000216283	0.0387084	0
	0	1	0	1	1	0	0	1	0				19.8053	14.3846		82.3446	67.4699		62.7427		38.2812				-110	0.000370771	0.0512059	0
	0	0	1	4	4	0	0	0	1				44.271	24.6978		29.1849	35.6039		46.782						-105	0.000463464	0.0674357	0
	4	0	0	4	3	0	0	0	0				40.1479	16.0303		58.9893	114.192		147.372						-100	0.000741542	0.0876806	0
	0	2	1	3	7	0	0	1	0				24.3887	19.2183		61.5918	104.648		49.3329						-95	0.00105052	0.111771	6.88705e-05
	0	1	0	0	3	1	3	0	2				49.7322	26.7231		52.0112	67.2019		50.6517						-90	0.00213193	0.143043	0.000206612
	5	1	1	1	3	0	5	0	0				21.4349	21.3655		39.7153	112.871		304.528						-85	0.00367681	0.17768	0.000447658
	2		1	1		0	3		1				28.8382	44.0464		19.3239	13.5951		134.474						-80	0.00543797	0.219894	0.000757576
	1			1			0						17.8501	55.1357		38.9008	75.1936		87.0234						-75	0.00821875	0.270082	0.00179063
	1			2			1						25.0063	45.2318		28.3019	127.279		34.5621						-70	0.0125135	0.323465	0.00306474
	4			1			1						29.8877	18.3004		23.2368	94.0991		162.938						-65	0.0177043	0.383126	0.00609504
	3			2			1						14.6054	71.963		46.9568	69.5697		48.8836						-60	0.0252124	0.444426	0.0121556
	0			3			0						29.3405			37.7073	20.9664								-55	0.0365209	0.515339	0.021832
													15.8965			80.3103	52.5452								-50	0.0520006	0.590042	0.0360537
Average	1.26316	1.38462	0.5	1.84211	2.92308	0.357143	0.947368	0.307692	0.571429				18.2688			112.105	35.1837								-45	0.0783871	0.666356	0.05823
SEM	0.388746	0.462539	0.167944	0.288808	0.426487	0.163523	0.337463	0.157606	0.19518				28.9879			53.9666	41.5331								-40	0.121736	0.736449	0.0904959
Student's t-test		P = 0.8491			P = 0.0477			P = 0.1514					38.3545			30.0493	61.4166								-35	0.186745	0.800944	0.135503
compare to WT		ns	P = 0.1208		*	P < 0.001		ns	P = 0.3896				23.8114			75.233	103.02								-30	0.297327	0.866486	0.198657
			ns			***			ns							37.5318	30.5881								-25	0.460374	0.924506	0.294972
																26.4357	451.381								-20	0.667975	0.964204	0.429442
																18.8541	57.9124								-15	0.894886	0.976504	0.600172
																65.2123	136.695								-10	0.979484	0.978313	0.788533
																37.9676	305.283								-5	0.983995	0.979642	0.947934
																51.6067	108.717								0	0.986436	0.981169	0.992941
																24.2673	356.249								5	0.98863	0.982187	0.998864
																104.278	350.653								10	0.991194	0.983855	1
																98.7487	645.529								15	0.993542	0.98541	1
																85.7596	507.181								20	0.995767	0.987305	1
																97.1247	459.297								25	0.997343	0.989595	1
																	379.111								30	0.998455	0.991942	1
																	216.311								35	0.999351	0.99443	1
																	166.915								40	0.999815	0.99672	1
																									45	0.999907	0.998275	1
																									50	1	1	1
												Average	25.4592	36.5919	29.81	52.8883	165.886	55.8099	107.271	206.647	173.25
												SEM	2.17192	5.6117	8.15591	4.48766	25.62	11.408	17.9243	27.8513	27.8928
												Student's t-test		P = 0.0479			P < 0.001			P = 0.0236
												compare to WT		*	P = 0.4638		***	P = 0.8185		*	P = 0.0547
															ns			ns			ns

## Sheet: Figure 6
	Fig 6. B												Fig 6. C												Fig 6. E
	Events # / 300 s												Charge (-pC)												Cumulative fraction
	phasic-type			tonic-type			long-lasting-type						phasic-type			tonic-type			long-lasting-type						Velocity (µm/s)	WT	slo-2(lf)	shl-1(gf)
	WT	slo-2(lf)	shl-1(lf)	WT	slo-2(lf)	shl-1(lf)	WT	slo-2(lf)	shl-1(lf)				WT	slo-2(lf)	shl-1(lf)	WT	slo-2(lf)	shl-1(lf)	WT	slo-2(lf)	shl-1(lf)				-150	0	0	0
	0	0	0	1	1	4	0	2	0				5.96928	25.4559	5.83918	88.8603	161.609	83.3553	63.2039	5250.87	136.861				-145	0	0	0
	1	1	1	3	6	1	0	0	0				38.1785	61.7836	20.9245	32.2924	40.904	98.9025	193.839	83.4997	24.6756				-140	3.08976e-05	0	0
	3	2	1	0	4	2	3	1	0				15.1037	138.858	11.6776	30.5347	580.022	413.502	60.4384	375.535					-135	6.17951e-05	0.000202922	0
	0	3	3	1	1	1	1	1	1				17.1071	34.679	31.0089	36.9682	726.96	48.9849	127.865	493.491					-130	9.26927e-05	0.000355114	0
	0	1	1	3	1	1	0	3	0				28.0534	70.8371	16.4368	40.2946	181.171	25.6628	69.8547	319.653					-125	0.000185385	0.000405844	0
	0	2	1	3	2	1	0	0	0				15.5146	17.9008	14.6412	42.34	61.8443	29.8694	234.328	865.395					-120	0.000185385	0.000507305	0.000186359
	0	1	0	1	2	5	0	0	0				20.466	47.148	17.626	62.085	464.618	309.719	52.0609	207.994					-115	0.000216283	0.000760958	0.000232948
	0	2	1	1	1	5	0	1	0				19.8053	17.2265	16.2936	82.3446	384.226	20.3689	62.7427	127.143					-110	0.000370771	0.000913149	0.000559076
	0	1	1	4	0	3	0	3	1				44.271	28.8561	19.7518	29.1849	388.24	29.1235	46.782	148.819					-105	0.000463464	0.00142045	0.0013511
	4	1	6	4	1	4	0	1	0				40.1479	33.2712	67.4765	58.9893	164.069	136.861	147.372	80.9456					-100	0.000741542	0.00187703	0.00321469
	0	1	0	3	2	12	0	0	0				24.3887	14.8663	41.5999	61.5918	554.903	72.0392	49.3329	44.1322					-95	0.00105052	0.00284091	0.00568394
	0	0		0	0		3	2					49.7322	32.8635	35.6246	52.0112	121.882	43.7356	50.6517	72.3124					-90	0.00213193	0.00395698	0.0104361
	5	0		1	2		5	1					21.4349	33.038	30.5797	39.7153	50.4541	37.8502	304.528	1563.5					-85	0.00367681	0.00563109	0.0168189
	2	0		1	0		3	1					28.8382	5.65738	35.5307	19.3239	42.4076	44.0708	134.474	732.908					-80	0.00543797	0.00903003	0.027814
	1			1			0						17.8501	13.5578	19.3366	38.9008	38.0697	27.1221	87.0234	1306.2					-75	0.00821875	0.0141031	0.0448192
	1			2			1						25.0063			28.3019	20.244	44.1072	34.5621	935.797					-70	0.0125135	0.022778	0.0664834
	4			1			1						29.8877			23.2368	51.6688	22.2599	162.938						-65	0.0177043	0.0351055	0.0937849
	3			2			1						14.6054			46.9568	45.7503	34.1489	48.8836						-60	0.0252124	0.0551948	0.128914
	0			3			0						29.3405			37.7073	61.8306	30.7502							-55	0.0365209	0.0844156	0.172149
													15.8965			80.3103	75.1561	17.4198							-50	0.0520006	0.127232	0.225214
Average	1.26316	1.07143	1.36364	1.84211	1.64286	3.54545	0.947368	1.14286	0.181818				18.2688			112.105	34.9605	25.4464							-45	0.0783871	0.191964	0.2944
SEM	0.388746	0.245045	0.526959	0.288808	0.439869	0.975739	0.337463	0.274505	0.121967				28.9879			53.9666	44.6442	26.8367							-40	0.121736	0.2847	0.382361
Student's t-test		P = 0.7043			P = 0.6959			P = 0.6732					38.3545			30.0493	25.3151	21.1527							-35	0.186745	0.425274	0.492452
compare to WT		ns	P = 0.8781		ns	P = 0.0487		ns					23.8114			75.233		101.1							-30	0.297327	0.625152	0.623369
			ns			*			n=2							37.5318		69.2977							-25	0.460374	0.845272	0.753308
																26.4357		131.404							-20	0.667975	0.946073	0.858414
																18.8541		25.1242							-15	0.894886	0.961648	0.925876
																65.2123		60.7904							-10	0.979484	0.964286	0.964732
																37.9676		289.961							-5	0.983995	0.967076	0.967853
																51.6067		98.3028							0	0.986436	0.969866	0.972838
																24.2673		49.9484							5	0.98863	0.972301	0.97554
																104.278		20.0465							10	0.991194	0.974787	0.978802
																98.7487		32.2812							15	0.993542	0.976918	0.982808
																85.7596		33.7739							20	0.995767	0.979403	0.987095
																97.1247		33.5832							25	0.997343	0.98402	0.990822
																		12.9499							30	0.998455	0.989093	0.993804
																		38.5062							35	0.999351	0.992695	0.995248
																		22.784							40	0.999815	0.996297	0.996878
																		53.8597							45	0.999907	0.998732	0.998276
																									50	1	1	1
												Average	25.4592	38.4	25.6232	52.8883	187.867	69.6667	107.271	788.012	80.7681
												SEM	2.17192	8.51809	3.96212	4.48766	44.5838	13.6917	17.9243	319.75	56.0925
												Student's t-test		P = 0.0816			P < 0.001			P = 0.0309
												compare to WT		ns	P = 0.9687		***	P = 0.2694		*	n=2
															ns			ns

## Sheet: Figure S1
	Fig S1. B								Fig S1. D															Fig S1. E
	Events # / 300 s			Charge (-pC)					Events # / 300 s																Charge (-pC)
	no ablated	ablated		no ablated	ablated				WT	nca(lf)	nca(gf)	unc-2(lf)	unc-2(gf)	egl-19(lf)	egl-19(gf)	cca-1(lf)	slo-1(lf)	slo-1(gf)	slo-2(lf)	shl-1(lf)	shk-1(lf)				WT	nca(lf)	nca(gf)	unc-2(lf)	unc-2(gf)	egl-19(lf)	egl-19(gf)	cca-1(lf)	slo-1(lf)	slo-1(gf)	slo-2(lf)	shl-1(lf)	shk-1(lf)
	4	1		44.1075	88.8603				1	2	7	0	5	0	4	2	3	0	3	4	5				88.8603	8.21403	15.4938	11.1995	25.29	15.1825	52.1945	15.9164	25.7302	16.5954	25.4559	5.83918	14.4921
	0	4		20.6743	32.2924				4	0	4	2	3	2	3	3	7	0	7	2	1				32.2924	17.9633	32.9623	6.5144	55.4886	10.7422	13.367	49.2211	23.7036	17.8662	61.7836	20.9245	10.5098
	0	6		21.4433	30.5347				6	0	7	1	7	4	7	1	8	3	7	3	4				30.5347	13.2693	23.9666	18.6203	108.723	11.2487	15.0579	21.152	28.9623	22.5339	138.858	11.6776	18.6417
	2	2		77.3531	36.9682				2	0	9	1	7	0	3	2	2	3	5	5	2				36.9682	4.98318	13.4659	15.2821	426.003	9.77833	12.2514	35.5282	32.7904	74.7016	34.679	31.0089	7.91308
	0	3		17.7572	40.2946				3	0	2	0	5	1	1	8	5	0	5	2	5				40.2946	18.5788	16.6543	12.5424	68.2237	16.3008	25.3492	23.4028	110.012	10.7348	70.8371	16.4368	35.5279
	1	3		65.7001	42.34				3	2	4	1	4	0	2	4	3	3	4	2	3				42.34	32.5493	63.026	11.8425	13.087	66.8454	38.9828	41.9475	47.7642	36.4769	17.9008	14.6412	14.3089
	2	1		13.7311	62.085				1	0	10	0	4	0	4	1	4	2	3	5	5				62.085	33.6047	24.8183	8.22553	22.0199	33.5803	14.315	19.5942	32.5952	29.761	47.148	17.626	18.3776
	5	1		25.7169	82.3446				1	1	6	0	6	2	4	3	3	0	4	6	5				82.3446	51.7265	177.385	84.5159	174.602	11.8757	28.336	16.5155	14.3846	21.3964	17.2265	16.2936	22.7058
	4	4		28.8174	29.1849				4	0	4	1	6	3	3	3	4	2	4	5	2				29.1849	27.1013	31.0641	55.8867	150.552	23.0779	15.864	19.0912	24.6978	79.9355	28.8561	19.7518	12.9958
	0	3		89.5271	58.9893				3	1	7	3	3	2	2	2	3	0	3	10	3				58.9893	25.3457	92.2967		143.742	48.1264	19.1533	10.7422	16.0303	38.7017	33.2712	67.4765	37.0773
	0	3		21.2242	61.5918				3	0	4	0	12	2	2	3	10	1	3	12	3				61.5918	60.684	12.5961		82.1905	19.9912	20.1543	20.5464	19.2183	60.3284	14.8663	41.5999	21.7935
	0	11		37.5436	52.0112				11	0	7	0	6	0	4	4	4	3	2		9				52.0112		16.9182		98.2161	32.2	14.5766	34.4469	26.7231	78.6876	32.8635	35.6246	13.0234
	2	6		30.398	39.7153				6	1	5	0	6	0	4	2	4	1	3		6				39.7153		21.5978		76.8514	6.35101	20.748	15.0713	21.3655	205.214	33.038	30.5797	17.5602
	1	2		5.73686	19.3239				2	3	2			2	6	2		2	1		3				19.3239		19.368		51.6818	29.2441	15.9203	72.4819	44.0464	72.3508	5.65738	35.5307	17.2803
	1	4		59.8721	38.9008				4	1	2			4	4	3					5				38.9008		18.0271		16.2504	48.9359	17.6854	28.2532	55.1357	196.232	13.5578	19.3366	68.3253
	2	6		15.7612	28.3019				6	0				6		6					5				28.3019		23.4465		182.789	17.3627	11.2606	18.3597	45.2318	265.217	161.609	83.3553	39.8372
	0	6		21.9233	23.2368				6					1							8				23.2368		14.5534		88.6047	15.4313	17.9366	36.7019	18.3004	185.966	40.904	98.9025	42.2877
	2	3		10.1686	53.9666				3					1											53.9666		9.59698		85.3333	35.6818	22.4449	24.841	71.963	178.997	580.022	413.502	37.8314
	0			87.483	30.0493									2											30.0493		24.9027		69.9669	25.7303	24.2106	25.5845	82.8288	243.739	726.96	48.9849	76.1049
	2			33.0146	75.233																				75.233		15.5251		167.981	28.5032	20.3796	22.3091	42.3719	38.2812	181.171	25.6628	86.9609
	3			69.4399	37.5318			Average	3.83333	0.6875	5.33333	0.692308	5.69231	1.68421	3.53333	3.0625	4.61538	1.42857	3.85714	5.09091	4.35294				37.5318		14.7279		197.203	58.0567	20.8842	32.3782	40.9067		61.8443	29.8694	45.9969
				13.955	26.4357			SEM	0.584383	0.236621	0.644882	0.262742	0.64435	0.382762	0.400793	0.45156	0.601281	0.343132	0.455216	0.98585	0.506873				26.4357		12.0229		202.206	28.1224	24.993	35.7193	214.03		464.618	309.719	13.9363
Average	1.47619	3.83333		9.97214	18.8541			Student's t-test		P < 0.001	P = 0.0473	P < 0.001	P = 0.0216	P = 0.0019	P = 0.3436	P = 0.1566	P = 0.1907	P = 0.0013	P = 0.4879	P = 0.1253	P = 0.2543				18.8541		18.5115		125.985	63.4629	140.001	166.776	298.352		384.226	20.3689	83.7996
SEM	0.335368	0.568796		12.6555	65.2123			compare to WT		***	*	***	*	**	ns	ns	ns	**	ns	ns	ns				65.2123		19.712		71.3199	11.8002	131.149	16.854	161.446		388.24	29.1235	33.2347
Student's t-test		P < 0.001		12.3224	37.9676																				37.9676		23.5826		37.9827	48.5681	76.1205	54.5397	95.5418		164.069	136.861	17.2612
		***		17.8699	51.6067																				51.6067		17.9845		84.5919	53.3014	268.675	44.6969	67.4699		554.903	72.0392	33.5121
				15.5031	24.2673																				24.2673		41.4917		128.137	66.4321	179.455	118.512	35.6039		121.882	43.7356	21.2499
				32.4055	104.278																				104.278		19.6516		140.629	41.8539	197.563	28.7163	114.192		50.4541	37.8502	92.2627
				47.3789	98.7487																				98.7487		18.936		45.2257	31.0006	23.7421	50.9873	104.648		42.4076	44.0708	54.8302
				69.4281	85.7596																				85.7596		30.2407		23.0177	81.2627	83.5158	38.0736	67.2019		38.0697	27.1221	51.8115
				9.34475	97.1247																				97.1247		37.952		46.7927	89.1564	18.537	147.678	112.871		20.244	44.1072	28.6279
					5.96928																				5.96928		70.207		53.382	86.1221	54.661	78.9175	13.5951		51.6688	22.2599	19.7517
					38.1785																				38.1785		32.6281		66.5262		112.011	28.374	75.1936		45.7503	34.1489	67.9184
					15.1037																				15.1037		28.2428		29.2235		60.5854	28.8385	127.279		61.8306	30.7502	21.1218
					17.1071																				17.1071		16.5326		56.8987		62.4581	71.3104	94.0991		75.1561	17.4198	27.8835
					44.271																				44.271		11.2259		49.8105		65.9041	58.5995	69.5697		34.9605	25.4464	20.3976
					40.1479																				40.1479		36.4843		36.8404		107.319	77.48	20.9664		44.6442	26.8367	8.15851
					24.3887																				24.3887		17.0307		66.849		115.34	171.394	52.5452		25.3151	21.1527	19.5434
					49.7322																				49.7322		35.4246		39.1729		28.2221	225.516	35.1837		5250.87	101.1	224.222
					21.4349																				21.4349		15.9655		18.1684		206.456	43.9158	41.5331		83.4997	69.2977	222.431
					28.8382																				28.8382		17.9522		14.4785		49.7355	32.5282	61.4166		375.535	131.404	216.903
					17.8501																				17.8501		163.73		22.9123		237.4	63.0893	103.02		493.491	25.1242	209.047
					25.0063																				25.0063		198.924		19.2986		140.351	49.0783	30.5881		319.653	60.7904	115.383
					29.8877																				29.8877		197.199		28.8071		206.16	42.5544	451.381		865.395	289.961	91.0829
					14.6054																				14.6054		154.796		27.052		42.8252	66.3075	57.9124		207.994	98.3028	149.525
					29.3405																				29.3405		92.1681		21.2334		64.2672	63.8465	136.695		127.143	49.9484	51.7823
					15.8965																				15.8965		658.319		30.8969		31.47	88.553	305.283		148.819	20.0465	145.576
					18.2688																				18.2688		206.257		35.4703		36.2564	129.332	108.717		80.9456	32.2812	144.707
					28.9879																				28.9879		251.719		13.712		22.2608	219.497	356.249		44.1322	33.7739	89.7262
					38.3545																				38.3545		63.7053		33.3903		187.029		350.653		72.3124	33.5832	25.029
					23.8114																				23.8114		198.468		57.8625		119.366		645.529		1563.5	12.9499	20.4057
					63.2039																				63.2039		296.612		29.8363		121.512		507.181		732.908	38.5062	62.0022
					193.839																				193.839		299.171		23.643		190.672		459.297		1306.2	22.784	22.4705
					60.4384																				60.4384		15.1379		22.1704				379.111		935.797	53.8597	45.9774
					127.865																				127.865		63.1875		27.9673				216.311			136.861	96.6588
					69.8547																				69.8547		82.8188		28.6646				166.915			24.6756	17.6793
					234.328																				234.328		178.679		57.4347				274.892				56.5387
					52.0609																				52.0609		67.9785		57.839				215.213				35.6006
					62.7427																				62.7427		295.016		97.2656				139.715				70.0387
					46.782																				46.782		207.368		53.7379				196.766				108.061
					147.372																				147.372		68.5709		22.3626								28.4957
					49.3329																				49.3329		118.21		26.6918								198.944
					50.6517																				50.6517		104.574		38.2592								267.876
					304.528																				304.528		232.132		27.7713								294.599
					134.474																				134.474		111.66		33.5804								159.572
					87.0234																				87.0234		80.4214		31.7842								38.9229
					34.5621																				34.5621		324.13		57.1962								130.04
					162.938																				162.938		180.352		51.1145								41.2246
					48.8836																				48.8836		125.72		88.4883								37.1331
																											262.408		169.698								33.1731
			Average	33.4912	58.4358																						189.715		180.516								89.3863
			SEM	3.08341	6.02879																						196.181		287.958								290.172
			Student's t-test		P = 0.0130																						96.8947		70.6638								290.868
					*																						84.939		200.335								24.1426
																											157.074
																											53.0985
																											117.418
																											46.0241
																											52.5287
																											46.0664
																								Average	58.4358	26.7291	94.2943	24.9588	75.9142	36.4165	72.5865	57.6688	129.815	93.6858	324.169	58.2658	73.2466
																								SEM	5.94998	5.22332	11.9134	8.95445	8.27233	4.2145	8.99051	7.3587	17.3435	18.8723	103.491	10.0239	8.77548
																								Student's t-test		P = 0.0423	P = 0.0054	P = 0.0317	P = 0.0491	P = 0.0126	P = 0.1010	P = 0.4686	P < 0.001	P = 0.0123	P = 0.0022	P = 0.4941	P = 0.0888
																								compare to WT		*	**	*	*	*	ns	ns	***	*	**	ns	ns

## Sheet: Figure S2
	Fig S2. B									Fig S2. C									Fig S2. E
	Events # / 300 s									Charge (-pC)									Cumulative fraction
	phasic-type		tonic-type		long-lasting-type					phasic-type		tonic-type		long-lasting-type					Velocity (µm/s)	WT	cca-1(lf)
	WT	cca-1(lf)	WT	cca-1(lf)	WT	cca-1(lf)				WT	cca-1(lf)	WT	cca-1(lf)	WT	cca-1(lf)				-150	0	0
	0	0	1	2	0	0				5.96928	15.9164	88.8603	36.7019	63.2039	43.9158				-145	0	0
	1	0	3	3	0	0				38.1785	49.2211	32.2924	24.841	193.839	32.5282				-140	3.08871e-05	0
	3	1	0	0	3	0				15.1037	21.152	30.5347	25.5845	60.4384	63.0893				-135	6.17742e-05	0
	0	1	1	0	1	1				17.1071	35.5282	36.9682	22.3091	127.865	49.0783				-130	9.26612e-05	0
	0	2	3	5	0	1				28.0534	69.8621	40.2946	32.3782	69.8547	42.5544				-125	0.000185322	0
	0	1	3	0	0	2				15.5146	19.5942	42.34	35.7193	234.328	66.3075				-120	0.000185322	0
	0	0	1	1	0	0				20.466	16.5155	62.085	166.776	52.0609	63.8465				-115	0.00021621	0
	0	1	1	1	0	1				19.8053	19.0912	82.3446	16.854	62.7427	88.553				-110	0.000370645	0
	0	2	4	1	0	0				44.271	10.7422	29.1849	54.5397	46.782	129.332				-105	0.000463306	0
	4	1	4	1	0	0				40.1479	20.5464	58.9893	44.6969	147.372	219.497				-100	0.00074129	0.000139363
	0	1	3	2	0	0				24.3887	34.4469	61.5918	118.512	49.3329					-95	0.00105016	0.000487771
	0	0	0	3	3	1				49.7322	15.0713	52.0112	28.7163	50.6517					-90	0.00213121	0.000696816
	5	0	1	2	5	0				21.4349	72.4819	39.7153	50.9873	304.528					-85	0.00367556	0.00167236
	2	0	1	2	3	0				28.8382	28.2532	19.3239	38.0736	134.474					-80	0.00543613	0.00334471
	1	1	1	0	0	2				17.8501	18.3597	38.9008	147.678	87.0234					-75	0.00821596	0.0064107
	1	4	2	0	1	2				25.0063		28.3019	78.9175	34.5621					-70	0.0125093	0.0102432
	4		1		1					29.8877		23.2368	28.374	162.938					-65	0.0176983	0.0175598
	3		2		1					14.6054		46.9568	28.8385	48.8836					-60	0.0252039	0.0287785
	0		3		0					29.3405		37.7073	71.3104						-55	0.0365085	0.0456414
										15.8965		80.3103	58.5995						-50	0.051983	0.0675911
Average	1.26316	0.9375	1.84211	1.4375	0.947368	0.625				18.2688		112.105	77.48						-45	0.0783605	0.096927
SEM	0.388746	0.265656	0.288808	0.353185	0.337463	0.201556				28.9879		53.9666	171.394						-40	0.121695	0.136367
Student's t-test		P = 0.5103		P = 0.3768		P = 0.4397				38.3545		30.0493	225.516						-35	0.186681	0.183123
compare to WT		ns		ns		ns				23.8114		75.233							-30	0.297226	0.258658
												37.5318							-25	0.460217	0.388753
												26.4357							-20	0.667748	0.592851
												18.8541							-15	0.894582	0.826563
												65.2123							-10	0.979151	0.957982
												37.9676							-5	0.983661	0.963905
												51.6067							0	0.986101	0.968504
												24.2673							5	0.988294	0.972964
												104.278							10	0.990857	0.978538
												98.7487							15	0.993205	0.985367
												85.7596							20	0.995429	0.990245
												97.1247							25	0.997004	0.993729
																			30	0.998116	0.99561
									Average	25.4592	29.7855	52.8883	68.9043	107.271	79.8702				35	0.999012	0.998049
									SEM	2.17192	5.03331	4.48766	11.9832	17.9243	17.8308				40	0.999475	0.998606
									Student's t-test		P = 0.3749		P = 0.1564		P = 0.3292				45	0.999568	0.998955
									compare to WT		ns		ns		ns				50	0.99966	0.999303
																			55	0.999815	0.99993
																			60	0.999815	1
																			65	0.999876	1
																			70	0.999907	1
																			75	1	1
																			80	1	1
																			85	1	1
																			90	1	1
																			95	1	1
																			100	1	1

## Sheet: Figure S3
	Fig S3. B									Fig S3. C									Fig S3. E
	Events # / 300 s									Charge (-pC)									Cumulative fraction
	phasic-type		tonic-type		long-lasting-type					phasic-type		tonic-type		long-lasting-type					Velocity (µm/s)	WT	shk-1(lf)
	WT	shk-1(lf)	WT	shk-1(lf)	WT	shk-1(lf)				WT	shk-1(lf)	WT	shk-1(lf)	WT	shk-1(lf)				-150	0	0
	0	5	1	0	0	0				5.96928	14.4921	88.8603	28.6279	63.2039	89.3863				-145	0	0
	1	1	3	0	0	0				38.1785	10.5098	32.2924	19.7517	193.839	290.172				-140	3.08976e-05	0
	3	3	0	1	3	0				15.1037	18.6417	30.5347	67.9184	60.4384	290.868				-135	6.17951e-05	0
	0	0	1	2	1	0				17.1071	7.91308	36.9682	21.1218	127.865	24.1426				-130	9.26927e-05	0
	0	0	3	5	0	0				28.0534	35.5279	40.2946	27.8835	69.8547					-125	0.000185385	0
	0	0	3	3	0	0				15.5146	14.3089	42.34	20.3976	234.328					-120	0.000185385	0
	0	2	1	3	0	0				20.466	18.3776	62.085	8.15851	52.0609					-115	0.000216283	0
	0	3	1	1	0	1				19.8053	22.7058	82.3446	19.5434	62.7427					-110	0.000370771	4.33651e-05
	0	0	4	2	0	0				44.271	12.9958	29.1849	224.222	46.782					-105	0.000463464	0.000130095
	4	0	4	3	0	0				40.1479	37.0773	58.9893	222.431	147.372					-100	0.000741542	0.000173461
	0	0	3	1	0	2				24.3887	21.7935	61.5918	216.903	49.3329					-95	0.00105052	0.000477016
	0	5	0	4	3	0				49.7322	13.0234	52.0112	209.047	50.6517					-90	0.00213193	0.000954033
	5	4	1	2	5	0				21.4349	17.5602	39.7153	115.383	304.528					-85	0.00367681	0.00169124
	2	1	1	1	3	1				28.8382	17.2803	19.3239	91.0829	134.474					-80	0.00543797	0.00329575
	1	0	1	5	0	0				17.8501	68.3253	38.9008	149.525	87.0234					-75	0.00821875	0.00663487
	1	2	2	3	1	0				25.0063	39.8372	28.3019	51.7823	34.5621					-70	0.0125135	0.0123591
	4	4	1	4	1	0				29.8877	42.2877	23.2368	145.576	162.938					-65	0.0177043	0.0217259
	3		2		1					14.6054	37.8314	46.9568	144.707	48.8836					-60	0.0252124	0.0362099
	0		3		0					29.3405	76.1049	37.7073	89.7262						-55	0.0365209	0.0558109
										15.8965	86.9609	80.3103	25.029						-50	0.0520006	0.0807459
Average	1.26316	1.76471	1.84211	2.35294	0.947368	0.235294				18.2688	45.9969	112.105	20.4057						-45	0.0783871	0.116565
SEM	0.388746	0.458012	0.288808	0.382918	0.337463	0.136377				28.9879	13.9363	53.9666	62.0022						-40	0.121736	0.165265
Student's t-test		P = 0.4068		P = 0.2883		P = 0.0694				38.3545	83.7996	30.0493	22.4705						-35	0.186745	0.22719
compare to WT		ns		ns		ns				23.8114	33.2347	75.233	45.9774						-30	0.297327	0.314397
											17.2612	37.5318	96.6588						-25	0.460374	0.445186
											33.5121	26.4357	17.6793						-20	0.667975	0.62732
											21.2499	18.8541	56.5387						-15	0.894886	0.837771
											92.2627	65.2123	35.6006						-10	0.979484	0.985299
											54.8302	37.9676	70.0387						-5	0.983995	1
											51.8115	51.6067	108.061						0	0.986436	1
												24.2673	28.4957						5	0.98863	1
												104.278	198.944						10	0.991194	1
												98.7487	267.876						15	0.993542	1
												85.7596	294.599						20	0.995767	1
												97.1247	159.572						25	0.997343	1
													38.9229						30	0.998455	1
													130.04						35	0.999351	1
													41.2246						40	0.999815	1
													37.1331						45	0.999907	1
													33.1731						50	1	1
									Average	25.4592	35.3817	52.8883	91.6057	107.271	173.642
									SEM	2.17192	4.50182	4.48766	12.5266	17.9243	68.7813
									Student's t-test		P = 0.072		P = 0.0074		P = 0.1879
									compare to WT		ns		**		ns
